# Supplementary material for: Rapid detection of Clostridium perfringens in food by loop-mediated isothermal amplification combined with a lateral flow biosensor
Source: PLoS One. 2021 Jan 7;16(1):e0245144. doi: 10.1371/journal.pone.0245144 (PMC7790239; doi:10.1371/journal.pone.0245144)
Supplement: S2 Table — (XLSX) [file pone.0245144.s008.xlsx]

## Sheet: Sheet2
S2 Table. Demonstration of source of food samples used in this study.
Number	Type of food samples	Description of food samples	Type of markets	Location (Bangkok and vicinity:districts)	Description of packaging
1	Chili paste	Grilled fish chili paste	Hypermarket	Don Mueang	Commercial package
2	Chili paste	Red hot chili paste	Hypermarket	Don Mueang	Commercial package
3	Chili paste	Fermented fish spicy dip	Hypermarket	Don Mueang	Commercial package
4	Chili paste	Thailand’s water beetle chili paste	Hypermarket	Don Mueang	Commercial package
5	Chili paste	Grilled fish chili paste	Fresh market	Don Mueang	Retailer package
6	Chili paste	Red hot chili paste	Fresh market	Don Mueang	Retailer package
7	Chili paste	Fermented fish spicy dip	Fresh market	Don Mueang	Retailer package
8	Chili paste	Thailand’s water beetle chili paste	Fresh market	Don Mueang	Retailer package
9	Chili paste	Northern thai green chili dip	Supermarket	Lam Luk Ka	Commercial package
10	Chili paste	Spicy shrimp paste	Supermarket	Lam Luk Ka	Commercial package
11	Chili paste	Fermented fish spicy dip	Supermarket	Lam Luk Ka	Commercial package
12	Chili paste	Fiery shrimp chili paste with giant water beetles	Supermarket	Lam Luk Ka	Commercial package
13	Chili paste	Fiery shrimp chili paste with snakeskin gourami	Supermarket	Lam Luk Ka	Commercial package
14	Chili paste	Roasted chili paste	Supermarket	Lam Luk Ka	Commercial package
15	Chili paste	Northern thai green chili dip	Fresh market	Lam Luk Ka	Unpackage
16	Chili paste	Spicy shrimp paste	Fresh market	Lam Luk Ka	Unpackage
17	Chili paste	Fermented fish spicy dip	Fresh market	Lam Luk Ka	Unpackage
18	Chili paste	Fiery shrimp chili paste with giant water beetles	Fresh market	Lam Luk Ka	Unpackage
19	Chili paste	Fiery shrimp chili paste with snakeskin gourami	Fresh market	Lam Luk Ka	Unpackage
20	Chili paste	Roasted chili paste	Fresh market	Lam Luk Ka	Unpackage
21	Chili paste	Fiery shrimp chili paste	Supermarket	Don Mueang	Commercial package
22	Chili paste	Fiery shrimp chili paste	Fresh market	Bang Khen	Unpackage
23	Chili paste	Fiery shrimp chili paste	Supermarket	Don Mueang	Commercial package
24	Chili paste	Fiery shrimp chili paste	Fresh market	Bang Khen	Unpackage
25	Chili paste	Deep-fried catfish chili paste	Supermarket	Don Mueang	Commercial package
26	Chili paste	Deep-fried catfish chili paste	Fresh market	Bang Khen	Unpackage
27	Chili paste	Sour curry paste	Supermarket	Don Mueang	Commercial package
28	Chili paste	Sour curry paste	Fresh market	Bang Khen	Unpackage
29	Chili paste	Green curry paste	Supermarket	Don Mueang	Commercial package
30	Chili paste	Green curry paste	Fresh market	Bang Khen	Unpackage
31	Chili paste	Crispy fish chili paste	Supermarket	Don Mueang	Commercial package
32	Chili paste	Spicy shrimp paste	Fresh market	Bangkok Noi	Retailer package
33	Chili paste	Spicy shrimp paste	Convenience store	Bangkok Noi	Commercial package
34	Chili paste	Fiery shrimp chili paste	Fresh market	Bangkok Noi	Retailer package
35	Chili paste	Fiery shrimp chili paste	Convenience store	Bangkok Noi	Commercial package
36	Chili paste	Fried mackarel with shrimp-paste	Fresh market	Bangkok Noi	Retailer package
37	Chili paste	Fried mackarel with shrimp-paste	Convenience store	Bangkok Noi	Commercial package
38	Chili paste	Red hot chili paste	Fresh market	Bangkok Noi	Retailer package
39	Chili paste	Red hot chili paste	Convenience store	Bangkok Noi	Commercial package
40	Chili paste	Fermented fish spicy dip	Fresh market	Bangkok Noi	Retailer package
41	Chili paste	Roasted chili paste with shrimp	Fresh market	Bang Khen	Retailer package
42	Chili paste	Roasted chili paste with shrimp	Supermarket	Bang Khen	Commercial package
43	Chili paste	Panang curry paste	Fresh market	Bang Khen	Retailer package
44	Chili paste	Panang curry paste	Supermarket	Bang Khen	Commercial package
45	Chili paste	Red curry paste	Fresh market	Bang Khen	Retailer package
46	Chili paste	Red curry paste	Supermarket	Bang Khen	Commercial package
47	Chili paste	Thai jungle curry paste	Fresh market	Bang Khen	Retailer package
48	Chili paste	Thai jungle curry paste	Supermarket	Bang Khen	Commercial package
49	Chili paste	Thai chili paste prown spicy dried	Supermarket	Bang Khen	Commercial package
50	Chili paste	Spicy dried shrimp dip	Fresh market	Bang Khen	Retailer package
51	Chili paste	Spicy dried shrimp dip	Supermarket	Bang Khen	Commercial package
52	Chili paste	Spicy dried shrimp dip	Fresh market	Lam Luk Ka	Unpackage
53	Chili paste	Spicy dried shrimp dip	Supermarket	Lam Luk Ka	Commercial package
54	Chili paste	Grilled fish chili paste	Fresh market	Lam Luk Ka	Unpackage
55	Chili paste	Grilled fish chili paste	Supermarket	Lam Luk Ka	Commercial package
56	Chili paste	Fermented fish spicy dip	Fresh market	Lam Luk Ka	Unpackage
57	Chili paste	Red hot chili paste	Fresh market	Lam Luk Ka	Unpackage
58	Chili paste	Fiery shrimp chili paste	Fresh market	Lam Luk Ka	Unpackage
59	Chili paste	Thailand’s water beetle chili paste	Fresh market	Lam Luk Ka	Unpackage
60	Chili paste	Fiery shrimp chili paste with giant water beetles	Fresh market	Lam Luk Ka	Unpackage
61	Chili paste	Thai chili paste prown spicy dried	Fresh market	Lam Luk Ka	Unpackage
62	Chili paste	Fiery shrimp chili paste	Fresh market	Bangkok Noi	Retailer package
63	Chili paste	Sweet & spicy laotian pepper dip	Fresh market	Bangkok Noi	Retailer package
64	Cured meat	Chinese sausage	Supermarket	Bangkok Noi	Commercial package
65	Cured meat	Meatballs	Supermarket	Bangkok Noi	Commercial package
66	Cured meat	Sour pork	Supermarket	Bangkok Noi	Commercial package
67	Chili paste	Red hot chili paste	Hypermarket	Don Mueang	Commercial package
68	Chili paste	Thailand’s water beetle chili paste	Hypermarket	Don Mueang	Commercial package
69	Chili paste	Fermented fish spicy dip	Hypermarket	Don Mueang	Commercial package
70	Chili paste	Fiery shrimp chili paste with giant water beetles	Hypermarket	Don Mueang	Commercial package
71	Chili paste	Thai chili paste prown spicy dried	Hypermarket	Don Mueang	Commercial package
72	Chili paste	Thailand’s water beetle chili paste	Convenience store	Bangkok Noi	Commercial package
73	Chili paste	Stir-fried snakeskin gourami with roasted chili paste	Convenience store	Bangkok Noi	Commercial package
74	Gravies sauce	Sauce	Hypermarket	Bangkok Noi	Commercial package
75	Cured meat	Sour pork	Fresh market	Bangkok Noi	Retailer package
76	Cured meat	Sour pork	Fresh market	Bangkok Noi	Retailer package
77	Cured meat	Sour beef	Fresh market	Bangkok Noi	Retailer package
78	Cured meat	Vietnamese pork sausage	Fresh market	Bangkok Noi	Retailer package
79	Cured meat	Meatballs	Fresh market	Bangkok Noi	Retailer package
80	Gravies sauce	Steak sauce	Hypermarket	Bangkok Noi	Commercial package
81	Gravies sauce	BBQ sauce	Hypermarket	Bangkok Noi	Commercial package
82	Gravies sauce	Sauce	Hypermarket	Bangkok Noi	Commercial package
83	Gravies sauce	Sauce	Hypermarket	Bangkok Noi	Commercial package
84	Cured meat	Northeastern thai sausage	Convenience store	Bangkok Noi	Commercial package
85	Cured meat	Sour pork	Convenience store	Ratchathewi	Commercial package
86	Cured meat	Vietnamese pork sausage	Convenience store	Ratchathewi	Commercial package
87	Cured meat	Vietnamese pork sausage	Convenience store	Ratchathewi	Commercial package
88	Cured meat	Meatballs	Convenience store	Ratchathewi	Commercial package
89	Cured meat	Smoked steak ham	Convenience store	Ratchathewi	Commercial package
90	Cured meat	Bologna	Convenience store	Ratchathewi	Commercial package
91	Cured meat	Sour pork	Fresh market	Bangkok Noi	Retailer package
92	Cured meat	Vietnamese pork sausage	Fresh market	Bangkok Noi	Retailer package
93	Cured meat	Meatballs	Fresh market	Bangkok Noi	Retailer package
94	Cured meat	Sour pork	Fresh market	Bangkok Noi	Retailer package
95	Cured meat	Vietnamese pork sausage	Fresh market	Bangkok Noi	Retailer package
